# Supplementary material for: Interplay between H1N1 influenza a virus infection, extracellular and intracellular respiratory tract pH, and host responses in a mouse model
Source: PLoS One. 2021 May 12;16(5):e0251473. doi: 10.1371/journal.pone.0251473 (PMC8115840; doi:10.1371/journal.pone.0251473)
Supplement: S1 File — (XLSX) [file pone.0251473.s001.xlsx]

## Sheet: Sheet1
Fig 6
Microtubule	Y17H750		WT750		PBS		Y17H375K
	Mean	SD	Mean	SD	Mean	SD	Mean	SD
0	4.79553	0.673269	4.79553	0.673269	4.79553	0.673269	4.79553	0.673269
2	5.6777	0.140588	5.54359	0.521836	4.79553	0.673269	5.85964	0.0621559
5	4.37743	0.560128	4.00732	0.387982	4.79553	0.673269	4.22442	0.221999
7	5.65834	0.00435291	4.15272	0.795247	4.79553	0.673269	3.25	0.353553
10	5.18741	0.827054	0	0	4.79553	0.673269	3.8	0.989949
Secrestory vesicles	Y17H750		WT750		PBS		Y17H375K
	Mean	SD	Mean	SD	Mean	SD	Mean	SD
0	4.08071	0.838696	4.08071	0.838696	4.08071	0.838696	4.08071	0.838696
2	6.06762	0.094754	5.93012	0.163201	4.08071	0.838696	5.75714	0.161624
5	3.5347	0.812989	2.71366	0.0571482	4.08071	0.838696	3.50342	1.40937
7	4.06361	0.216109	4.14146	2.21067	4.08071	0.838696	3.15	0.636396
10	4.30185	0.113238			4.08071	0.838696	3.2	0.424264
Lysosome	Y17H750		WT750		PBS		Y17H375K
	Mean	SD	Mean	SD	Mean	SD	Mean	SD
0	4.46667	0.472582	4.46667	0.472582	4.46667	0.472582	4.46667	0.472582
2	6.49682	0.123715	6.52319	0.217027	4.46667	0.472582	5.5369	0.0159738
5	4.19634	0.504846	5.42423	0.321836	4.46667	0.472582	4.60938	0.210485
7	4.08983	1.56823	2.79523	0.103918	4.46667	0.472582	3	0.424264
10	4.69793	0.607055		0	4.46667	0.472582	2.8	0.141421
Late Endosome	Y17H750		WT750		PBS		Y17H375K
	Mean	SD	Mean	SD	Mean	SD	Mean	SD
0	5.03333	0.650641	5.03333	0.650641	5.03333	0.650641	5.03333	0.650641
2	6.40583	0.0899775	5.7148	0.534823	5.03333	0.650641	6.16	0.325269
5	5.76505	0.209311	4.70217	0.243551	5.03333	0.650641	5.75	0.353553
7	3.41359	0.432502	5.20597	1.86094	5.03333	0.650641	3.85	1.20208
10	4.76359	0.324538			5.03333	0.650641	3.54	0.414975
Cystol	Y17H750		WT750		PBS		Y17H375K
	Mean	SD	Mean	SD	Mean	SD	Mean	SD
0	7.04667	0.150111	7.04667	0.150111	7.04667	0.150111	7.04667	0.150111
2	7.64725	0.0312092	7.52186	0.0951772	7.04667	0.150111	6.25221	0
5	6.01456	0.423778	5.41055	0.217115	7.04667	0.150111	4.0678	1.22246
7	6.81621	0.0514884	4.80021	0.101769	7.04667	0.150111	4	1.13137
10	6.73786	1.91751			7.04667	0.150111	6	0.989949
Early Endosome	Y17H750		WT750		PBS		Y17H375K
	Mean	SD	Mean	SD	Mean	SD	Mean	SD
0	6.2	0.4	6.2	0.4	6.2	0.4	6.2	0.4
2	6.91081	0.04036	6.28076	0.344032	6.2	0.4	7.29358	0.23354
5	5.83243	0.230975	5.19322	0.320057	6.2	0.4	4.77632	1.06066
7	6.44865	0.316931	4.80994	0.0602268	6.2	0.4	4.15	0.494975
10	6.44865	0.401331			6.2	0.4	5.75	0.919239
Cell Membrane	Y17H750		WT750		PBS		Y17H375K
	Mean	SD	Mean	SD	Mean	SD	Mean	SD
0	4.3	0.754983	4.3	0.754983	4.3	0.754983	4.3	0.754983
2	6.39712	0.104029	5.69622	0.0997562	4.3	0.754983	6.73684	0
5	3.71823	0.835763	3.58867	0.14731	4.3	0.754983	5.50543	0.20752
7	4.46913	0.619407	3.53571	0.454569	4.3	0.754983	3	0.0707107
10	4.26118	1.40871		0	4.3	0.754983	3.5	0.707107
