# Supplementary material for: Interplay between H1N1 influenza a virus infection, extracellular and intracellular respiratory tract pH, and host responses in a mouse model
Source: PLoS One. 2021 May 12;16(5):e0251473. doi: 10.1371/journal.pone.0251473 (PMC8115840; doi:10.1371/journal.pone.0251473)
Supplement: S2 File — (XLSX) [file pone.0251473.s002.xlsx]

## Sheet: Sheet1
Fig 7
Microtubule	Y17H750		WT750		PBS		Y17H375K
	Mean	SD	Mean	SD	Mean	SD	Mean	SD
0	5.06589	0.54942	5.06589	0.54942	5.06589	0.54942	5.06589	0.54942
2	5.15015	0.216654	6.56359	0.121836	5.06589	0.54942	5.28488	0.468664
5	5.05952	1.11381	2.98732	0.327982	5.06589	0.54942	3.5475	0.618216
7	5.66331	1.58606	3.20272	1.09525	5.06589	0.54942	2.5	0
10	5.30457	0.517195	0	0	5.06589	0.54942	0	0
Secrestory vesicles	Y17H750		WT750		PBS		Y17H375K
	Mean	SD	Mean	SD	Mean	SD	Mean	SD
0	4.95357	1.05222	4.95357	1.05222	4.95357	1.05222	4.95357	1.05222
2	6.10937	0.226496	6.17681	0.207723	4.95357	1.05222	5.37931	0.073149
5	4.0136	0.407626	4.00362	0.530312	4.95357	1.05222	2.89453	0.0165728
7	4.66314	0.208397	2.91739	0.230578	4.95357	1.05222	0	0
10	5.37689	0.105746	0	0	4.95357	1.05222	0	0
Lysosome	Y17H750		WT750		PBS		Y17H375K
	Mean	SD	Mean	SD	Mean	SD	Mean	SD
0	3.9	0.8544	3.9	0.8544	3.9	0.8544	3.9	0.8544
2	6.15404	0.110391	4.97312	0.528231	3.9	0.8544	5.625	0.176777
5	2.97727	0.33273	4.76882	0.357062	3.9	0.8544	5.22521	0.113955
7	4.89773	0.112494	3.40726	0.153967	3.9	0.8544	2.45	0.0707107
10	4.32955	1.07673	0	0	3.9	0.8544	0	0
Late Endosome	Y17H750		WT750		PBS		Y17H375K
	Mean	SD	Mean	SD	Mean	SD	Mean	SD
0	5.22667	0.265393	5.22667	0.265393	5.22667	0.265393	5.22667	0.265393
2	6.29683	0.0632489	6.31667	0.0432017	5.22667	0.265393	5.96875	0.176777
5	4.68084	1.12538	3.72727	0.905675	5.22667	0.265393	5.20775	0.433227
7	5.2219	0.871147	2.968	0.0961665	5.22667	0.265393	5.045	1.492
10	4.50865	0.871147	0	0	5.22667	0.265393	0	0
Cystol	Y17H750		WT750		PBS		Y17H375K
	Mean	SD	Mean	SD	Mean	SD	Mean	SD
0	6.84333	0.38553	6.84333	0.38553	6.84333	0.38553	6.84333	0.38553
2	7.34077	0.0128487	7.25728	0.110385	6.84333	0.38553	5.95	0.0707107
5	4.85154	0.0864179	3.11456	0.206316	6.84333	0.38553	5.05	0.636396
7	6.01154	0.0489535	4.32087	0.772325	6.84333	0.38553	3.15	0.353553
10	7.36154	0	0	0	6.84333	0.38553	0	0
Early Endosome	Y17H750		WT750		PBS		Y17H375K
	Mean	SD	Mean	SD	Mean	SD	Mean	SD
0	6.24667	0.271539	6.24667	0.271539	6.24667	0.271539	6.24667	0.271539
2	7.35112	0.0833152	6.21581	0.0343208	6.24667	0.271539	6.2	0.232843
5	5.02753	0.342334	5.01344	0.0338931	6.24667	0.271539	5.93421	0.241905
7	4.98034	1.24134	5.23814	0.088039	6.24667	0.271539	5.75	1.3435
10	6.52247	0.679299	0	0	6.24667	0.271539	0	0
Cell Membrane	Y17H750		WT750		PBS		Y17H375K
	Mean	SD	Mean	SD	Mean	SD	Mean	SD
0	3.9	0.458258	3.9	0.458258	3.9	0.458258	3.9	0.458258
2	6.03361	0.0820135	6.11211	0.0737869	3.9	0.458258	7.82143	0.303046
5	4.4666	0.144492	4.79596	0.176305	3.9	0.458258	5.74719	0.702722
7	3.28992	0.668483	3.70628	0.0856138	3.9	0.458258	5.1	1.41421
10	5.52101	0.187175	0	0	3.9	0.458258	0	0
