# Supplementary material for: Interplay between H1N1 influenza a virus infection, extracellular and intracellular respiratory tract pH, and host responses in a mouse model
Source: PLoS One. 2021 May 12;16(5):e0251473. doi: 10.1371/journal.pone.0251473 (PMC8115840; doi:10.1371/journal.pone.0251473)
Supplement: S3 File — (XLSX) [file pone.0251473.s003.xlsx]

## Sheet: Sheet1
Fig 8
Microtubule	Y17H750		WT750		PBS		Y17H375K
	Mean	SD	Mean	SD	Mean	SD	Mean	SD
0	5.26066	0.213782	5.26066	0.213782	5.26066	0.213782	5.26066	0.213782
2	6.49556	1.33006	6.62699	0.000625758	5.26066	0.213782	4.70569	0.432778
5	4.35413	0.210926	4.71903	0.0844774	5.26066	0.213782	5.38514	1.34733
7	3.98313	1.2434	4.78473	0.554735	5.26066	0.213782	4.095	0.672756
10	2.94405	0.0565183	2.98673	0	5.26066	0.213782	4.2	0.424264
Secrestory vesicles	Y17H750		WT750		PBS		Y17H375K
	Mean	SD	Mean	SD	Mean	SD	Mean	SD
0	4.86311	0.272089	4.86311	0.272089	4.86311	0.272089	4.86311	0.272089
2	5.241	0.564271	6.28533	1.27971	4.86311	0.272089	5.22714	0.545482
5	4.074	1.14551	5.78804	1.19901	4.86311	0.272089	3.68878	0.541153
7	3.03	0.509117	3.23641	0.10376	4.86311	0.272089	3.05	0.353553
10	4.119	0.750947	0	0	4.86311	0.272089	3.85	0.636396
Lysosome	Y17H750		WT750		PBS		Y17H375K
	Mean	SD	Mean	SD	Mean	SD	Mean	SD
0	3.51156	1.14193	3.51156	1.14193	3.51156	1.14193	3.51156	1.14193
2	5.6729	0.889586	5.71599	0.156333	3.51156	1.14193	4.54	1.48492
5	5.67742	0.144463	4.32993	0.360769	3.51156	1.14193	5.65	0.0707107
7	5.57527	0	4.07483	1.20256	3.51156	1.14193	4.95	1.06066
10	4.0914	0.532231	0	0	3.51156	1.14193	2.7	0
Late Endosome	Y17H750		WT750		PBS		Y17H375K
	Mean	SD	Mean	SD	Mean	SD	Mean	SD
0	5.53333	0.057735	5.53333	0.057735	5.53333	0.057735	5.03333	0.650641
2	6.5231	0.999891	6.06481	0.0580134	5.53333	0.057735	6.06	0
5	5.66226	0.316907	2.8179	0.126581	5.53333	0.057735	4.60714	1.36371
7	6.06135	0.168181	2.87654	0	5.53333	0.057735	3.25	0.333553
10	5.04189	1.53636	0	0	5.53333	0.057735	4.65	1.06066
Cystol	Y17H750		WT750		PBS		Y17H375K
	Mean	SD	Mean	SD	Mean	SD	Mean	SD
0	6.66333	0.553203	6.66333	0.553203	6.66333	0.553203	6.66333	0.553203
2	7.76474	0.15053	7.09923	0.329758	6.66333	0.553203	6.31457	0.0678621
5	6.25964	0.0878008	5.8938	0.382791	6.66333	0.553203	5.5885	0.150182
7	5.40136	0.57723	3.34567	0.608865	6.66333	0.553203	4.34	0.777817
10	5.93707	0.396846	0	0	6.66333	0.553203	5.21	0.185929
Early Endosome	Y17H750		WT750		PBS		Y17H375K
	Mean	SD	Mean	SD	Mean	SD	Mean	SD
0	6.13667	0.708543	6.13667	0.708543	6.13667	0.708543	6.13667	0.708543
2	7.47158	0.0492314	6.37255	0.346621	6.13667	0.708543	6.62288	0.281644
5	6.1938	0.0671338	5.01471	0.616985	6.13667	0.708543	5.33197	0.121715
7	5.95349	0.049333	4.18627	1.03986	6.13667	0.708543	4.2	0.989949
10	5.99	0.3			6.13667	0.708543	5.65	0.212132
Cell Membrane	Y17H750		WT750		PBS		Y17H375K
	Mean	SD	Mean	SD	Mean	SD	Mean	SD
0	3.93	0.420357	3.93	0.420357	3.93	0.420357	3.93	0.420357
2	6.34615	0.48149	6.65282	0.202488	3.93	0.420357	6.21951	0.930509
5	5.23776	0.367033	4.94352	0.431603	3.93	0.420357	6.01625	0.0995566
7	5.6958	1.73563	4.71678	0.412283	3.93	0.420357	3.05	0.212132
10	4.57101	0.137175			3.93	0.420357

## Sheet: Sheet2
				Y17H		WT		PBS		Y375pfu
			0
			2
			5
			7
