# Supplementary material for: Interplay between H1N1 influenza a virus infection, extracellular and intracellular respiratory tract pH, and host responses in a mouse model
Source: PLoS One. 2021 May 12;16(5):e0251473. doi: 10.1371/journal.pone.0251473 (PMC8115840; doi:10.1371/journal.pone.0251473)
Supplement: S4 File — (XLSX) [file pone.0251473.s004.xlsx]

## Sheet: Sheet1
Fig 1A
pH Buffer	Glass probe		Microsensor
	Mean	SD	Mean	SD
4.5	4.51	0.0472077	4.90625	0.0903861
5.5	5.51375	0.17896	5.46375	0.175331
6.5	6.51375	0.0462717	6.5375	0.119014
7.5	7.5	0.030706	7.63	0.186241
8.5	8.5275	0.0231455	8.358	0.500557
Fig 1B
	Naris		Nasal sinus		Soft palate		Trachea
	Mean	SD	Mean	SD	Mean	SD	Mean	SD
Thin Glass	7.12	0.119164	7.73333	0.585235	7.5	0.158114	7.84667	0.114673
Microsensor	7.63333	0.180278	7.63333	0.33541	7.47556	0.215529	7.59222	0.0827312
Fig 1C
	isoflorane		Non survival		Cadaver
	Mean	SD	Mean	SD	Mean	SD
Nostril	8.01333	0.382797	8.14667	0.323316	7.02	0.310483
Nasal sinus	8.12667	0.461447	8.34	0.250599	7.43333	0.305505
Soft palate	7.91667	0.395137	8.23333	0.404269	7.26333	0.158219
Trachea	8.31667	0.221886	8.31667	0.0986577	6.63	0.425793
Fig 1D
	isoflorane		Non survival		Cadaver
	Mean	SD	Mean	SD	Mean	SD
Nostril	6.5	0.2	6.6	0.1	6.06667	0.450925
Nasal sinus	6.2	0.264575	6.36667	0.152753	6.14667	0.219621
Soft palate	6.9	0.52915	7.03333	0.493288	0	0
Trachea	6.59	0.515073	6.85667	0.395769	5.70667	0.387599
