# Supplementary material for: Interplay between H1N1 influenza a virus infection, extracellular and intracellular respiratory tract pH, and host responses in a mouse model
Source: PLoS One. 2021 May 12;16(5):e0251473. doi: 10.1371/journal.pone.0251473 (PMC8115840; doi:10.1371/journal.pone.0251473)
Supplement: S5 File — (XLSX) [file pone.0251473.s005.xlsx]

## Sheet: Sheet1
Fig 2A
		WT750PFU		Y17H750PFU		Y17H375KPFU
		Mean	SD	Mean	SD	Mean	SD
	2	4.8796	0.955716	3.2264	1.51185	5.0218	1.35143
	5	6.3474	0.508962	4.3416	0.94617	5.977	0.588352
	7	5.072	1.32338	2.5456	0.435877	4.927	0.961591
	10	2.86567	0.946485	1.2904	0.619223	1.6602	1.34747
Fig 2B		WT750PFU		Y17H750PFU		Y17H375KPFU
		Mean	SD	Mean	SD	Mean	SD
	2	3.2482	1.5618	6.16775	0.943039	5.0504	0.642684
	5	4.4232	1.14666	5.8865	0.826009	5.8822	0.526994
	7	2.698	0.750669	5.324	0.707107	4.9118	1.6964
	10	0.844	0	4.0095	1.68221	2.1668	0.421942
Fig 2C		WT750PFU		Y17H750PFU		Y17H375KPFU
		Mean	SD	Mean	SD	Mean	SD
	2	6.1232	0.608669	2.924	1.24499	5.22	0.547723
	5	6.349	0.285044	4.724	1.33581	6.6974	0.493652
	7	5.2615	0.943729	3.6482	1.91808	5.02	0.447214
	10	4.699	0.661438	1.336	0.914704	3.136	1.4757
