# Supplementary material for: Interplay between H1N1 influenza a virus infection, extracellular and intracellular respiratory tract pH, and host responses in a mouse model
Source: PLoS One. 2021 May 12;16(5):e0251473. doi: 10.1371/journal.pone.0251473 (PMC8115840; doi:10.1371/journal.pone.0251473)
Supplement: S6 File — (XLSX) [file pone.0251473.s006.xlsx]

## Sheet: Sheet1
Fig 3A
		PBS		Y17H750		WT750		Y17H375K
		Mean	SD	Mean	SD	Mean	SD	Mean	SD
	2	7.69	0.407213	7.372	0.447358	6.041	0.54761	7.02111	0.21304
	5	7.69	0.407213	6.96	0.308185	5.94	0.493432	6.72333	0.255588
	7	7.69	0.407213	6.83148	0.313094	6.49333	0.333766	6.44556	0.24577
	10	7.69	0.407213	7.31667	0.253525	6.46429	0.429257	6.98143	0.284864
Fig 3B
		PBS		Y17H750		WT750		Y17H375K
		Mean	SD	Mean	SD	Mean	SD	Mean	SD
	2	7.69	0.407213	7.372	0.447358	6.041	0.54761	7.02111	0.21304
	5	7.69	0.407213	6.96	0.308185	5.94	0.493432	6.72333	0.255588
	7	7.69	0.407213	6.83148	0.313094	6.49333	0.333766	6.44556	0.24577
	10	7.69	0.407213	7.31667	0.253525	6.46429	0.429257	6.98143	0.284864
Fig 3C
		PBS		Y17H		WT		Y17H375kPFU
		Mean	SD	Mean	SD	Mean	SD	Mean	SD
	2	7.954	0.383817	7.09	0.392966	6.708	0.632926	6.43833	0.488238
	5	7.9425	0.342376	6.555	0.411967	6.345	0.327152	6.51667	0.463839
	7	7.9425	0.342376	7.108	0.354551	6.82625	0.293108	6.68833	0.383792
	10	7.9425	0.342376	7.13667	0.377359	6.795	0.356132	6.81833	0.526096
Fig 3D
		PBS		Y17H		WT		Y17H375kPFU
		Mean	SD	Mean	SD	Mean	SD	Mean	SD
	2	7.78	0.241569	7.6	0.421637	6.78875	0.431126	6.89333	0.281472
	5	7.78	0.241569	7.106	0.157917	6.44375	0.261367	6.545	0.243947
	7	7.76	0.238793	7.529	0.306429	6.99667	0.146788	6.56	0.288236
	10	7.76	0.238793	7.357	0.505592	6.51833	0.310317	6.76833	0.340025
