# Supplementary material for: Interplay between H1N1 influenza a virus infection, extracellular and intracellular respiratory tract pH, and host responses in a mouse model
Source: PLoS One. 2021 May 12;16(5):e0251473. doi: 10.1371/journal.pone.0251473 (PMC8115840; doi:10.1371/journal.pone.0251473)
Supplement: S7 File — (XLSX) [file pone.0251473.s007.xlsx]

## Sheet: Fig 4
	Fig 4A
	Y17H		WT		PBS		Y17H375K
	Mean	SD	Mean	SD	Mean	SD	Mean	SD
2	25.666	10.7118	22.2	14.2558	2.4975	1.665	29.392	14.9013
5	35.12	1.31415	26.8	6.60076	2.4975	1.665	35.12	1.98167
7	43.7333	3.23316	31.225	7.19832	2.4975	1.665	34.5	6.3
10	25	0	8.75	4.78714	2.4975	1.665	8	4.47214
	Fig 4B
	Y17H750		WT750		PBS		Y17H375K
	Mean	SD	Mean	SD	Mean	SD	Mean	SD
2	32.4	1.34164	27.332	9.79728	1.198	2.13018	36.532	2.83296
5	32.8	0.447214	33.2	1.55885	1.198	2.13018	36.5	3.10913
7	39.7	0.2	32.5	2.12132	1.198	2.13018	39.6	0.547723
10	5	0	9	1.41421	1.198	2.13018	9	1.41421
	Fig 4C
	Y17H750		WT750		PBS		Y17H375K
	Mean	SD	Mean	SD	Mean	SD	Mean	SD
2	38.868	1.30486	33.668	6.38958	3.332	2.04124	37.268	3.78083
5	38.54	1.2482	28.2	1.55885	3.332	2.04124	39.6	0.547723
7	37.25	1.5	10	0	3.332	2.04124	27.5	13.2288
10	8.75	2.5	5	0	3.332	2.04124	5	0
	Fig 4D
	Y17H750		WT750		PBS		Y17H375K
	Mean	SD	Mean	SD	Mean	SD	Mean	SD
2	13.532	0.83706	6.688	0.0402492	3.33	0	23.7667	9.90774
5	35.8	1.30384	22.34	1.36125	2.664	1.48922	39.7667	0.404145
7	0	0	36.76	0.74027	1.332	1.82392	37.0667	0.80829
10	0	0	5	0	3.33	0	5	0
	Fig 4E
	Day 2								Day 5
	Y17H750		WT750		PBS		Y17H375K			Y17H750		WT750		Y17H375K
	Mean	SD	Mean	SD	Mean	SD	Mean	SD		Mean	SD	Mean	SD	Mean	SD
Nose	31.72	0.438178	30.4	0.547723	32.32	0.311448	31.64	1.08074	Nose	32.3333	0.57735	32.3667	0.351188	32.0333	1.23423
Nasal sinus	32.6	0.547723	31.64	0.817313	33.18	0.248998	34	0.707107	Nasal sinus	32.6667	0.57735	33.1333	0.23094	33.1333	0.80829
Soft palate	32.6	0.547723	32.325	1.24733	34	0	33	1	Soft palate	32.6667	0.57735	34	0	34.6667	0.57735
Trachea	35	0.707107	32.3333	0.57735	34.96	0.0894427	33	1	Trachea	35	1	34.9333	0.11547	35.2667	0.64291
