# Supplementary material for: Interplay between H1N1 influenza a virus infection, extracellular and intracellular respiratory tract pH, and host responses in a mouse model
Source: PLoS One. 2021 May 12;16(5):e0251473. doi: 10.1371/journal.pone.0251473 (PMC8115840; doi:10.1371/journal.pone.0251473)
Supplement: S8 File — (XLSX) [file pone.0251473.s008.xlsx]

## Sheet: Fig 5
Fig 5A
	CD11C						CD11B						F4/80						CD4						CD8
	Y17H750PFU		WT750PFU		Y17H375KPFU		Y17H750PFU		WT750PFU		Y17H375KPFU		Y17H750PFU		WT750PFU		Y17H375KPFU		Y17H750PFU		WT750PFU		Y17H375KPFU		Y17H750PFU		WT750PFU		Y17H375KPFU
	Mean	SD	Mean	SD	Mean	SD	Mean	SD	Mean	SD	Mean	SD	Mean	SD	Mean	SD	Mean	SD	Mean	SD	Mean	SD	Mean	SD	Mean	SD	Mean	SD	Mean	SD
0	81.5	2.12132	83	4.24264	81	1.41421	178	2.82843	193	4.24264	188	2.82843	68	2.82843	70	7.07107	68	2.82843	145	7.07107	147.5	6.36396	145	7.07107	77	4.24264	75	7.07107	75	7.07107
2	392.5	41.7193	454	65.0538	1050	70.7107	1850	70.7107	581	41.0122	1270	42.4264	1543	80.6102	273.4	37.6181	1417	103.238	122.5	24.7487	268	45.2548	287.5	53.033	36	28.2843	92.5	24.7487	117.5	60.1041
5	251	69.2965	56.5	4.94975	565.5	65.7609	163	9.89949	1456	62.2254	1869.5	71.4178	965	49.4975	98.5	2.12132	1290	42.4264	172.5	38.8909	31.5	12.0208	742	80.6102	98	2.82843	26.5	19.0919	1051.5	68.5894
7	49.5	6.36396	86	8.48528	287.5	58.6899	673	38.1838	197	4.24264	873	38.1838	298	87.6812	1418.5	115.258	1051.5	68.5894	44.5	7.77817	140.5	55.8614	2106.5	132.229	283.5	79.9031	189	1.41421	994	8.48528
10	52	9.89949	188.5	16.2635	110	14.1421	179	4.24264	235.5	6.36396	355	49.4975	229.5	41.7193	119	26.8701	360	56.5685	2900	141.421	89.5	14.8492	345	63.6396	255	63.6396	27.5	17.6777	385	91.9239
Fig 5B
	CD11C						CD11B						F4/80						CD4						CD8
	Y17H750PFU		WT750PFU		Y17H375KPFU		Y17H750PFU		WT750PFU		Y17H375KPFU		Y17H750PFU		WT750PFU		Y17H375KPFU		Y17H750PFU		WT750PFU		Y17H375KPFU		Y17H750PFU		WT750PFU		Y17H375KPFU
	Mean	SD	Mean	SD	Mean	SD	Mean	SD	Mean	SD	Mean	SD	Mean	SD	Mean	SD	Mean	SD	Mean	SD	Mean	SD	Mean	SD	Mean	SD	Mean	SD	Mean	SD
0	71	1.41421	71	1.41421	71	1.41421	105.5	7.77817	105.5	7.77817	105.5	7.77817	371	41.0122	350	70.7107	371	41.0122	52.5	4.94975	52.5	4.94975	52.5	4.94975	185	21.2132	185	21.2132	185	21.2132
2	180.5	13.435	228.5	26.163	392.5	10.6066	244	8.48528	5	7.07107	1350	70.7107	2053	66.468	997	11.3137	2050	70.7107	25	21.2132	30.5	17.6777	95	7.07107	99.5	0.707107	43	18.3848	355	77.7817
5	10	0	23	18.3848	1050	70.7107	88	16.9706	60.5	55.8614	580	28.2843	458.5	58.6899	1248.5	68.5894	2056.5	61.5183	2	2.82843	0	0	5	7.07107	191.5	12.0208	2	2.82843	670	42.4264
7	1	1.41421	2.5	3.53553	5	7.07107	2.5	3.53553	1	1.41421	250	70.7107	574.5	36.0624	760	56.5685	1020	28.2843	0	0	2.5	3.53553	49	12.7279	166	18.3848	21.5	16.2635	205	7.07107
10	92.5	10.6066	58	16.9706	5	7.07107	85.5	20.5061	102.5	3.53553	235	63.6396	405	35.3553	837.5	38.8909	990	14.1421	281.5	26.163	137	9.89949	1195	7.07107	296.5	19.0919	50	28.2843	455	77.7817
Fig 5C
	CD11C						CD11B						F4/80						CD4						CD8
	Y17H750PFU		WT750PFU		Y17H375KPFU		Y17H750PFU		WT750PFU		Y17H375KPFU		Y17H750PFU		WT750PFU		Y17H375KPFU		Y17H750PFU		WT750PFU		Y17H375KPFU		Y17H750PFU		WT750PFU		Y17H375KPFU
	Mean	SD	Mean	SD	Mean	SD	Mean	SD	Mean	SD	Mean	SD	Mean	SD	Mean	SD	Mean	SD	Mean	SD	Mean	SD	Mean	SD	Mean	SD	Mean	SD	Mean	SD
0	88.5	16.2635	99.5	0.707107	88	16.9706	178	9.89949	178	11.3137	180	7.07107	52.5	4.94975	53	4.24264	53	4.24264	266.5	47.3762	266.5	47.3762	266.5	47.3762	104.5	6.36396	100	0	100	0
2	1499	1.41421	860.5	55.8614	1775	35.3553	1492.5	130.815	2171	41.0122	2265	49.4975	386.5	23.3345	83	5.65685	1050	70.7107	1170	42.4264	676	33.9411	950	70.7107	33.5	9.19239	104.5	6.36396	100	0
5	693.5	9.19239	262	53.7401	1230	42.4264	971	100.409	501	55.1543	2050	70.7107	108	2.82843	19	7.07107	485	77.7817	980.5	27.5772	188.5	12.0208	1900	141.421	2164	50.9117	115	7.07107	2040	84.8528
7	747.5	17.6777	190	14.1421	100	0	1309.5	84.1457	753.5	65.7609	1650	70.7107	9.5	0.707107	10	0	10	0	298.5	30.4056	268	45.2548	3050	70.7107	340	84.8528	292	53.7401	1850	70.7107
10	454.5	50.2046	100	0	100	0	420.5	28.9914	475	35.3553	845	77.7817	0	0	0	0	0	0	2718.5	26.163	2945	77.7817	2525	35.3553	253.5	65.7609	215.5	21.9203	945	77.7817
